# Supplementary material for: Logic models to predict continuous outputs based on binary inputs with an application to personalized cancer therapy
Source: Sci Rep. 2016 Nov 23;6:36812. doi: 10.1038/srep36812 (PMC5120272; doi:10.1038/srep36812)
Supplement: Supplementary Dataset 1 [file srep36812-s2.zip]

Archive with 1 entries (1 files):
- SD1.pdf
